# Supplementary material for: Short-Term Changes in Aroma-Related Volatiles in Meat Model: Effect of Fat and D. hansenii Inoculation
Source: Foods. 2023 Jun 20;12(12):2429. doi: 10.3390/foods12122429 (PMC10297263; doi:10.3390/foods12122429)
Supplement: Supplementary file 1 [file foods-12-02429-s001.zip]

Archive with 1 entries (1 files):
- foods-2456914-supplementary.pdf
